# Supplementary material for: An inducible mouse model of osteogenesis imperfecta type V reveals aberrant osteogenesis caused by Ifitm5 c.-14C>T mutation
Source: J Bone Miner Res. 2025 Feb 5;40(5):577–90. doi: 10.1093/jbmr/zjaf022 (PMC12103725; doi:10.1093/jbmr/zjaf022)
Supplement: Table_S2_Top_20_signature_genes_in_each_population_zjaf022 [file table_s2_top_20_signature_genes_in_each_population_zjaf022.xlsx]

## Sheet: Clusters of overall picture
Top 20 significant genes in different clusters in the overall picture of merged samples
Cluster number	Num of cells per sub-population	Average num of genes detected per cell	Top 20 signature genes
0	4900	3914	Ucma, Il17b, Mia, Cnmd, Pantr1, Epyc, Mypn, Matn1, Sfrp5, Nos1, Scrg1, Gm43154, Col9a3, A2m, Snorc, Ccn6, Aldoc, Chadl, Col2a1, Col9a1
1	2862	3796	Bglap, Ibsp, Ifitm5, 9130024F11Rik, Mmp13, Syt6, Satb2, Tnfsf11, Spp1, Phex, Cdh2, Cfh, Gm41724, Tnn, Cxcl12, Ptprz1, Agt, Hpgd, Slit2, Alpl
2	2386	3101	Clec3b, Dpt, Mfap5, Mfap4, Tnxb, Tnmd, Igfbp6, Thbs4, Ccn3, Cd248, Fndc1, Sod3, Sema3c, Apod, Ssc5d, Col14a1, Ebf2, Ly6a, Has1, Aspn
3	1694	3804	Elane, Ctsg, Prtn3, Ms4a3, Mpo, Prss57, Cst7, Fcnb, Kcnk12, 1700020L24Rik, Nkg7, BC018473, F630028O10Rik, Rab44, Cebpe, Serpinb1a, Abca13, Camp, Ffar2, Chil3
4	1664	3485	Aplnr, Emcn, Ptprb, Kdr, Selp, Cldn5, Unc45b, Gpihbp1, Cyyr1, Cdh5, Nova2, Robo4, Rasip1, Sox7, Tie1, Sox17, Flt1, Flt4, Mmrn2, Myct1
5	1302	3148	Igkc, Rag1, BE692007, Vpreb3, Gm30948, Klhl14, Vpreb1, Gm30211, Igll1, Pax5, 1700027J07Rik, Cd79a, Vpreb2, Gm8369, Cd79b, Gm37065, Blk, Cd19, Rag2, Tmem163
6	1039	3260	C1qb, C1qc, C1qa, Ms4a7, Clec4a3, C3ar1, Adgre4, Apoc2, Clec4a1, Aif1, Cd300c2, Bcl2a1a, Clec4n, Fcgr1, Adgre1, Wfdc17, Gpnmb, Gm6377, Trem2, Slc11a1
7	441	2229	Retnlg, Mmp8, Ly6g, Asprv1, Slfn1, Csta3, Csta2, Ceacam10, Slfn4, Ankrd22, Padi4, Stfa2, AA467197, Cstdc6, 1700047M11Rik, Krt83, Stfa3, Ifitm6, Olfm4, Mrgpra2b
8	387	2897	Myh11, Olfr558, Higd1b, Kcnk3, Rgs5, Tagln, Actg2, Acta2, Npy1r, Cnn1, Synpo2, Nrip2, Map3k7cl, Ppp1r14a, Dgkb, Lmod1, Adra2a, Aoc3, Kcnab1, Myl9
9	233	5055	Car1, Pklr, Rhag, Gata1, Slc25a21, Pdia2, Asb17os, Tspo2, Cldn13, Klf1, Zg16, Atp7b, Bex4, Gm15915, Slc38a5, Redrum, Ces2g, Gfi1b, 5430401H09Rik, Car2
10	121	2794	Mpz, Mal, Cldn19, Foxd3, Nkain2, Kcnh8, Gm20754, Plp1, Zfp536, Mag, Stk32a, Bcas1, Kcna2, Kcna1, Sorcs1, Pllp, Adgrb3, Gldn, Aspa, Fa2h
11	64	2789	Gzma, Sh2d1a, Xcl1, Klrc1, Trbc1, Cd3g, Il2rb, Ccl5, Klrc2, Klre1, Gm19585, Eomes, Ms4a4b, Klrb1b, Sh2d2a, Samd3, Icos, Gm2682, Cd226, Ctsw

## Sheet: Sub-pulations of skeletal cells
Top 20 significant genes in different sub-populations of skeletal cells in the merged samples
Sub-population identities	Num of cells per sub-population	Average num of genes detected per cell	Top 20 signature genes
Chil1+ ACs	892	3216	Chil1, Efemp1, Ppp1r3c, Grid2, Omd, Cxcl14, Cryab, A2m, Pantr1, Fras1, Apoe, Chad, Pcdh9, Penk, Dlk1, Rtl4, Enho, Pou3f3, Pde4b, Lsamp
Chondrocyte-like Obs	1304	3583	Folr2, Cacna1e, Chit1, Tnfsf13b, Miat, Tnn, Cttnbp2, Ptpn22, Crabp2, Ibsp, Cdh13, Kcnn4, Mfap3l, Eno3, Ecm1, Serp2, Adamts6, Gm41724, Chst1, Gask1b
HCs	320	4853	Ffar4, Col10a1, AW112010, Cbln2, Alox12, Fxyd3, Klhl31, 2200002D01Rik, Chchd10, Ddit4l, Dsp, Gm12349, Pde11a, F5, Cds1, Aldh1a3, Cnr1, Gcnt1, Gm40918, Lcn2
Mature Obs & Ocs	415	4220	Ccdc194, Bglap3, Car3, Lipc, Bglap, Bglap2, Col22a1, Chst13, Grik2, Creb3l3, Entpd3, Insc, Ifitm5, Pacsin1, Slc36a2, Dmp1, Bcan, Serpinf1, Enpp6, Tdrp
Resting chondrocytes	1114	3678	Plet1, Pappa2, Gm16685, Epcam, Gm42679, Srxn1, Olfm2, Ngf, Fam83g, Il11, Serpina3n, Arc, Dlgap1, Sfrp5, Barx2, Met, Tmcc3, Rrad, Cxadr, F3
Pre-HCs	1233	4629	Syt8, Il17b, 2610528A11Rik, H2-Ab1, Hs6st3, Ppa1, H2-Q10, Necab3, Mypn, Aldoc, H2-DMa, Nos1, Trim17, H2-DMb2, H2-DMb1, Hist1h2ac, Smim31, Xlr3c, Car12, Mgarp
Pre-Obs	792	3811	Gdpd2, Cxcl12, Serpina3g, Dcc, Dpep1, Cyp1b1, Tmem178, Csmd1, Trpc6, Hp, Fmo1, Olfml2a, Hs3st5, Ggt5, Lepr, Podnl1, Ccbe1, Mmp9, Ttc23l, Abcc9
Prg4+ ACs	831	2778	Prg4, Cilp, Casr, Cytl1, Itih5, Vit, Angptl1, Creb5, C1qtnf2, Col14a1, Barx1, Chst3, Cilp2, Pde10a, Thbs4, Abi3bp, Ecm2, Sulf2, Hdac9, Ntn1
Proliferative chondrocytes	362	4995	Pbk, Cdca5, Esco2, Neil3, Depdc1a, Cdca8, Aurkb, Hist1h2ap, Sgo1, Ccna2, Pimreg, Depdc1b, Spc25, Ska1, Nuf2, Hmmr, Cit, Mis18bp1, Iqgap3, Rad51ap1
Proliferative Obs	167	4513	Crabp1, Plk1, Ttk, Ckap2l, Mxd3, Hmmr, Depdc1a, Cenpf, Parpbp, Kif2c, Cep55, Dlgap5, Ndc80, Pimreg, Shcbp1, Nuf2, Ccnb1, Aurka, Anln, Kif20b
